# Supplementary material for: Seroprevalence of Neospora caninum Infection in Shelter Dogs from Hanoi, Vietnam
Source: Animals (Basel). 2026 Apr 15;16(8):1205. doi: 10.3390/ani16081205 (PMC13114095; doi:10.3390/ani16081205)
Supplement: Supplementary file 1 [file animals-16-01205-s001.zip]

Archive with 1 entries (1 files):
- animals-4214788-supplementary.pdf
